# Supplementary material for: Impact of the Liquid Crystal Order of Poly(azomethine-sulfone)s on the Semiconducting Properties
Source: Polymers (Basel). 2022 Apr 6;14(7):1487. doi: 10.3390/polym14071487 (PMC9003125; doi:10.3390/polym14071487)
Supplement: Supplementary file 1 [file polymers-14-01487-s001.zip]

Archive with 1 entries (1 files):
- polymers-1650213-supplementary.pdf
